# Supplementary material for: Characterization of macrophages in head and neck squamous cell carcinoma and development of MRG-based risk signature
Source: Sci Rep. 2024 Apr 30;14:9914. doi: 10.1038/s41598-024-60516-6 (PMC11061135; doi:10.1038/s41598-024-60516-6)
Supplement: Supplementary file 4 — Supplementary Tables. [file 41598_2024_60516_MOESM4_ESM.xlsx]

## Sheet: S1
Gene	p_val	avg_log2FC	pct.1	pct.2	p_val_adj	cluster	gene
RNASE1	0	2.50073	0.675	0.034	0	Macrophage	RNASE1
PLVAP	0	2.32124	0.56	0.013	0	Macrophage	PLVAP
DARC	0	2.08319	0.393	0.007	0	Macrophage	DARC
RAMP3	0	2.00935	0.492	0.021	0	Macrophage	RAMP3
VWF	0	1.95104	0.571	0.036	0	Macrophage	VWF
CLEC14A	0	1.94471	0.503	0.022	0	Macrophage	CLEC14A
CDH5	0	1.75794	0.503	0.015	0	Macrophage	CDH5
CD93	0	1.71871	0.628	0.02	0	Macrophage	CD93
ECSCR	0	1.59518	0.448	0.014	0	Macrophage	ECSCR
ELTD1	0	1.57472	0.453	0.008	0	Macrophage	ELTD1
CYBB	0	1.38782	0.403	0.013	0	Macrophage	CYBB
MYCT1	0	1.24043	0.463	0.013	0	Macrophage	MYCT1
TEK	1.81e-286	1.2376	0.364	0.011	4.3e-282	Macrophage	TEK
STAB1	2.4e-284	1.06427	0.424	0.02	5.67e-280	Macrophage	STAB1
NOSTRIN	2.16e-283	1.37509	0.364	0.012	5.11e-279	Macrophage	NOSTRIN
IL3RA	3.21e-283	1.43229	0.406	0.018	7.61e-279	Macrophage	IL3RA
SELE	2e-276	1.52763	0.312	0.007	4.75e-272	Macrophage	SELE
ROBO4	9.84e-265	1.13161	0.361	0.014	2.33e-260	Macrophage	ROBO4
GIMAP4	1.89e-239	1.43706	0.531	0.047	4.48e-235	Macrophage	GIMAP4
ADCY4	9.97e-228	1.43586	0.469	0.041	2.36e-223	Macrophage	ADCY4
TIE1	5e-227	1.04421	0.34	0.015	1.18e-222	Macrophage	TIE1
PREX2	1.22e-225	0.856682	0.351	0.018	2.89e-221	Macrophage	PREX2
S1PR1	4.56e-216	1.5254	0.61	0.076	1.08e-211	Macrophage	S1PR1
GIMAP6	2.22e-214	1.07485	0.385	0.024	5.25e-210	Macrophage	GIMAP6
ENG1	6.51e-211	1.73517	0.717	0.13	1.54e-206	Macrophage	ENG
SELP	3.79e-208	1.44575	0.322	0.016	8.97e-204	Macrophage	SELP
AQP1	1.84e-201	2.0056	0.576	0.085	4.35e-197	Macrophage	AQP1
GIMAP8	5.27e-196	0.988531	0.301	0.015	1.25e-191	Macrophage	GIMAP8
RASGRP3	1.07e-182	1.03602	0.351	0.026	2.54e-178	Macrophage	RASGRP3
GIMAP7	1.49e-182	1.337	0.537	0.065	3.54e-178	Macrophage	GIMAP7
EMCN	3.19e-182	1.44515	0.51	0.075	7.56e-178	Macrophage	EMCN
C10orf128	2.2e-181	0.989561	0.314	0.019	5.22e-177	Macrophage	C10orf128
RAMP2	3.92e-181	1.57664	0.458	0.053	9.28e-177	Macrophage	RAMP2
CD34	2.84e-172	1.55339	0.474	0.063	6.72e-168	Macrophage	CD34
CSF2RB	7.47e-172	0.915535	0.343	0.026	1.77e-167	Macrophage	CSF2RB
LDB2	2.11e-169	1.21298	0.382	0.036	4.99e-165	Macrophage	LDB2
GPR116	4.76e-166	1.09716	0.364	0.033	1.13e-161	Macrophage	GPR116
HLA-DQA1	4.61e-165	1.64766	0.508	0.077	1.09e-160	Macrophage	HLA-DQA1
CYYR1	7.91e-164	1.47504	0.466	0.067	1.87e-159	Macrophage	CYYR1
HLA-DRB5	3.24e-158	1.59578	0.882	0.328	7.69e-154	Macrophage	HLA-DRB5
HLA-DRA	4.01e-156	1.77099	0.827	0.288	9.51e-152	Macrophage	HLA-DRA
FLI1	1.23e-155	1.02453	0.487	0.068	2.91e-151	Macrophage	FLI1
CLIC2	3.49e-155	1.09562	0.424	0.052	8.26e-151	Macrophage	CLIC2
PECAM1	7.28e-155	1.77285	0.877	0.427	1.73e-150	Macrophage	PECAM1
HLA-DMB	1.96e-154	1.63184	0.466	0.069	4.65e-150	Macrophage	HLA-DMB
C1orf54	3.53e-152	1.40565	0.432	0.055	8.36e-148	Macrophage	C1orf54
HLA-DRB1	1.3e-146	1.51444	0.901	0.359	3.07e-142	Macrophage	HLA-DRB1
TM6SF1	7.07e-146	1.07341	0.327	0.031	1.68e-141	Macrophage	TM6SF1
COL15A11	1.32e-144	1.30156	0.516	0.088	3.12e-140	Macrophage	COL15A1
ABI3	1.34e-142	0.933589	0.435	0.055	3.16e-138	Macrophage	ABI3
MCTP1	1.43e-141	1.27702	0.508	0.094	3.38e-137	Macrophage	MCTP1
MEF2C1	1.68e-141	1.02801	0.581	0.107	3.99e-137	Macrophage	MEF2C
ESAM1	9.91e-140	1.43547	0.516	0.089	2.35e-135	Macrophage	ESAM
GIMAP5	3.84e-135	0.897767	0.343	0.035	9.09e-131	Macrophage	GIMAP5
DYSF	1.05e-134	0.683779	0.301	0.028	2.49e-130	Macrophage	DYSF
TCN2	8.91e-134	1.17614	0.387	0.05	2.11e-129	Macrophage	TCN2
ICAM2	1.66e-129	1.21769	0.424	0.061	3.93e-125	Macrophage	ICAM2
HLA-DRB6	1.69e-129	1.23848	0.825	0.293	4.01e-125	Macrophage	HLA-DRB6
HLA-DQB2	7.48e-127	0.975029	0.558	0.123	1.77e-122	Macrophage	HLA-DQB2
HLA-DPA1	3.24e-126	1.45512	0.793	0.279	7.68e-122	Macrophage	HLA-DPA1
HLA-DMA	1.29e-123	1.52804	0.691	0.208	3.06e-119	Macrophage	HLA-DMA
HLA-DQB1	2.4e-123	1.57722	0.715	0.237	5.69e-119	Macrophage	HLA-DQB1
HLA-DPB1	1.83e-121	1.35448	0.78	0.268	4.34e-117	Macrophage	HLA-DPB1
CLDN5	2.84e-121	1.45085	0.377	0.055	6.73e-117	Macrophage	CLDN5
FAM198B	7.86e-121	1.12138	0.508	0.101	1.86e-116	Macrophage	FAM198B
GNG111	1.07e-118	1.46591	0.508	0.106	2.54e-114	Macrophage	GNG11
PODXL	2.53e-117	1.19118	0.385	0.062	6e-113	Macrophage	PODXL
STC1	7.03e-117	1.28935	0.335	0.044	1.67e-112	Macrophage	STC1
HYAL2	2.04e-114	1.71155	0.537	0.141	4.84e-110	Macrophage	HYAL2
ARHGAP31	3.33e-112	0.950136	0.49	0.11	7.9e-108	Macrophage	ARHGAP31
PLXND1	3.58e-112	0.807781	0.558	0.133	8.47e-108	Macrophage	PLXND1
LGALS9	2.62e-111	1.11259	0.555	0.137	6.22e-107	Macrophage	LGALS9
SLCO2A1	2.5e-110	1.34541	0.427	0.085	5.91e-106	Macrophage	SLCO2A1
IRF8	6.94e-108	1.47067	0.411	0.074	1.64e-103	Macrophage	IRF8
ELMO1	3.91e-106	0.981637	0.709	0.232	9.26e-102	Macrophage	ELMO1
ZNF385D	7.34e-105	0.884773	0.301	0.037	1.74e-100	Macrophage	ZNF385D
NOTCH4	1.4e-104	1.00849	0.343	0.054	3.33e-100	Macrophage	NOTCH4
CD200	6.74e-101	1.03653	0.306	0.041	1.6e-96	Macrophage	CD200
MFNG	1.18e-100	0.920922	0.427	0.078	2.81e-96	Macrophage	MFNG
SHANK3	2.84e-100	0.58311	0.301	0.042	6.72e-96	Macrophage	SHANK3
CTSH	3.49e-100	1.40645	0.675	0.252	8.27e-96	Macrophage	CTSH
ENPP2	2.7e-99	1.08404	0.34	0.052	6.39e-95	Macrophage	ENPP2
LIMS2	3.02e-99	1.0591	0.414	0.08	7.16e-95	Macrophage	LIMS2
DOCK4	3.11e-96	0.69721	0.424	0.089	7.37e-92	Macrophage	DOCK4
CFI	3.16e-95	1.29472	0.45	0.103	7.48e-91	Macrophage	CFI
NPDC1	7.94e-93	1.26319	0.455	0.111	1.88e-88	Macrophage	NPDC1
CD741	1.03e-91	1.05066	0.976	0.616	2.43e-87	Macrophage	CD74
SH2D3C	8.58e-91	0.879728	0.335	0.056	2.03e-86	Macrophage	SH2D3C
HLA-DPB2	2.3e-90	0.478114	0.304	0.047	5.44e-86	Macrophage	HLA-DPB2
ERG	2.36e-90	1.09592	0.44	0.107	5.59e-86	Macrophage	ERG
TGM2	3.85e-90	1.06134	0.479	0.114	9.12e-86	Macrophage	TGM2
CALCRL	4.22e-89	1.10943	0.466	0.12	1e-84	Macrophage	CALCRL
CD14	1.47e-85	1.37012	0.332	0.062	3.47e-81	Macrophage	CD14
GMFG1	2.93e-85	0.885804	0.568	0.137	6.93e-81	Macrophage	GMFG
HLA-DQA2	3.07e-85	0.721852	0.301	0.048	7.27e-81	Macrophage	HLA-DQA2
PTPRM	5.59e-81	0.699383	0.33	0.06	1.32e-76	Macrophage	PTPRM
AP1S2	2.5e-78	1.06349	0.534	0.168	5.91e-74	Macrophage	AP1S2
ST6GAL1	5.42e-76	0.883733	0.448	0.113	1.28e-71	Macrophage	ST6GAL1
MMRN2	8.3e-76	0.977305	0.406	0.107	1.97e-71	Macrophage	MMRN2
PTPRB	1.55e-75	1.28664	0.788	0.503	3.68e-71	Macrophage	PTPRB
AKAP21	6.32e-75	0.845431	0.55	0.169	1.5e-70	Macrophage	AKAP2
PRCP	1.46e-73	1.25233	0.639	0.284	3.46e-69	Macrophage	PRCP
ARRB1	2.53e-72	0.53092	0.327	0.067	5.99e-68	Macrophage	ARRB1
EGFL7	5.44e-72	1.1241	0.435	0.126	1.29e-67	Macrophage	EGFL7
ADAMTS9	6.2e-72	0.690993	0.314	0.061	1.47e-67	Macrophage	ADAMTS9
ICA1	8.6e-72	0.842106	0.327	0.066	2.04e-67	Macrophage	ICA1
CMAHP	2.97e-71	0.845022	0.377	0.084	7.03e-67	Macrophage	CMAHP
SDPR	1.22e-69	1.07021	0.351	0.081	2.89e-65	Macrophage	SDPR
KCTD12	7.95e-69	0.66226	0.34	0.078	1.88e-64	Macrophage	KCTD12
RHOJ	9.7e-69	0.94949	0.437	0.129	2.3e-64	Macrophage	RHOJ
A2M1	2.2e-68	0.999853	0.733	0.278	5.2e-64	Macrophage	A2M
RPS6KA2	2.51e-68	0.828588	0.353	0.085	5.94e-64	Macrophage	RPS6KA2
POSTN	1.93e-67	1.13515	0.317	0.066	4.56e-63	Macrophage	POSTN
VAMP5	1.5e-66	1.07723	0.592	0.226	3.56e-62	Macrophage	VAMP5
SH3BP5	1.36e-64	0.905561	0.369	0.094	3.21e-60	Macrophage	SH3BP5
ITGA5	2.09e-62	0.993701	0.652	0.311	4.96e-58	Macrophage	ITGA5
FCGRT	8.25e-62	1.03688	0.673	0.34	1.96e-57	Macrophage	FCGRT
CXorf36	9.02e-62	1.39351	0.801	0.588	2.14e-57	Macrophage	CXorf36
ICAM1	9.06e-62	1.04609	0.678	0.324	2.15e-57	Macrophage	ICAM1
PVRL2	2.06e-60	1.03997	0.534	0.219	4.88e-56	Macrophage	PVRL2
FLT1	2.64e-60	1.17936	0.694	0.424	6.24e-56	Macrophage	FLT1
RASA4	3.18e-60	1.08316	0.662	0.357	7.54e-56	Macrophage	RASA4
ACVRL1	5.02e-59	0.778278	0.377	0.11	1.19e-54	Macrophage	ACVRL1
TNFRSF10D	1.95e-58	0.808617	0.356	0.093	4.61e-54	Macrophage	TNFRSF10D
VASH1	1.92e-57	0.636097	0.322	0.08	4.55e-53	Macrophage	VASH1
FAM49A	3.9e-57	0.746895	0.319	0.076	9.23e-53	Macrophage	FAM49A
NRP11	2.31e-56	0.98452	0.654	0.313	5.48e-52	Macrophage	NRP1
FGD2	4.8e-56	1.12267	0.374	0.118	1.14e-51	Macrophage	FGD2
ABCG1	6.53e-55	0.779283	0.385	0.112	1.55e-50	Macrophage	ABCG1
ARHGAP29	2.56e-53	0.787397	0.437	0.15	6.06e-49	Macrophage	ARHGAP29
PALMD	1.55e-52	1.09596	0.39	0.133	3.68e-48	Macrophage	PALMD
ARHGAP4	5.12e-52	0.56059	0.348	0.091	1.21e-47	Macrophage	ARHGAP4
DPYSL21	1.39e-51	0.819063	0.788	0.475	3.3e-47	Macrophage	DPYSL2
JAM2	3.32e-51	1.26765	0.696	0.48	7.87e-47	Macrophage	JAM2
DAB21	4.13e-51	0.762607	0.416	0.135	9.78e-47	Macrophage	DAB2
LOC100505495	1.93e-50	0.937789	0.618	0.359	4.56e-46	Macrophage	LOC100505495
GNAI2	7e-50	0.795129	0.66	0.355	1.66e-45	Macrophage	GNAI2
RALGAPA2	4.35e-48	0.604744	0.34	0.102	1.03e-43	Macrophage	RALGAPA2
XIST	1.15e-47	0.657315	0.613	0.271	2.73e-43	Macrophage	XIST
EHD4	1.97e-47	0.985168	0.563	0.294	4.66e-43	Macrophage	EHD4
HEG1	2.22e-47	0.877474	0.45	0.182	5.25e-43	Macrophage	HEG1
NOS3	3.01e-47	0.869451	0.338	0.109	7.13e-43	Macrophage	NOS3
TGFBR2	5.34e-47	0.801559	0.505	0.206	1.26e-42	Macrophage	TGFBR2
LMCD1	5.66e-47	0.817752	0.34	0.1	1.34e-42	Macrophage	LMCD1
SPRY11	1.99e-46	0.947055	0.455	0.178	4.71e-42	Macrophage	SPRY1
NEDD9	2.35e-46	0.905178	0.615	0.304	5.56e-42	Macrophage	NEDD9
TCF41	3.66e-46	0.781966	0.796	0.536	8.67e-42	Macrophage	TCF4
HCLS11	7.71e-46	0.632676	0.534	0.187	1.83e-41	Macrophage	HCLS1
INPP5D1	1.19e-44	0.436804	0.401	0.122	2.82e-40	Macrophage	INPP5D
GIMAP1	3.42e-44	0.787503	0.476	0.214	8.1e-40	Macrophage	GIMAP1
PEA15	4.14e-44	0.799249	0.654	0.391	9.82e-40	Macrophage	PEA15
DOCK9	1.15e-42	0.868256	0.411	0.165	2.71e-38	Macrophage	DOCK9
2023-03-02	1.82e-42	0.663536	0.662	0.383	4.31e-38	Macrophage	2023-03-02
LPAR6	3.43e-42	0.973672	0.579	0.318	8.12e-38	Macrophage	LPAR6
THBD1	5.48e-42	0.938157	0.484	0.221	1.3e-37	Macrophage	THBD
FMNL3	6.87e-42	0.444258	0.618	0.287	1.63e-37	Macrophage	FMNL3
RPGR	2.48e-40	0.623951	0.301	0.09	5.88e-36	Macrophage	RPGR
TMEM2041	5.93e-40	0.775709	0.319	0.096	1.4e-35	Macrophage	TMEM204
INSR1	2.26e-39	1.1483	0.639	0.413	5.35e-35	Macrophage	INSR
SLC2A32	6.96e-39	0.602936	0.796	0.452	1.65e-34	Macrophage	SLC2A3
SPARCL11	4.99e-38	0.85218	0.602	0.283	1.18e-33	Macrophage	SPARCL1
IL18BP	6.16e-38	0.755833	0.369	0.137	1.46e-33	Macrophage	IL18BP
SEC14L1	6.23e-38	0.688206	0.537	0.255	1.48e-33	Macrophage	SEC14L1
SELL1	9.51e-38	0.738585	0.335	0.105	2.25e-33	Macrophage	SELL
ARHGDIB1	1.33e-37	0.586963	0.856	0.487	3.16e-33	Macrophage	ARHGDIB
PIK3R3	2.7e-37	0.895507	0.346	0.132	6.39e-33	Macrophage	PIK3R3
SIGLEC14	3.19e-37	0.645983	0.306	0.103	7.55e-33	Macrophage	SIGLEC14
FXYD5	4.43e-37	0.624962	0.72	0.444	1.05e-32	Macrophage	FXYD5
PTPRE	6.48e-37	0.767956	0.484	0.228	1.53e-32	Macrophage	PTPRE
ITM2A1	8.08e-37	0.620846	0.505	0.196	1.91e-32	Macrophage	ITM2A
CPNE8	1.25e-36	0.787135	0.505	0.245	2.96e-32	Macrophage	CPNE8
TSPAN71	1.84e-36	1.10944	0.382	0.164	4.35e-32	Macrophage	TSPAN7
TSPAN4	5.56e-36	0.757259	0.534	0.263	1.32e-31	Macrophage	TSPAN4
LDLRAD2	7.49e-36	0.868383	0.429	0.216	1.77e-31	Macrophage	LDLRAD2
CD83	5.2e-35	1.10539	0.387	0.162	1.23e-30	Macrophage	CD83
SRGN1	6.05e-35	0.472994	0.762	0.315	1.43e-30	Macrophage	SRGN
ASAP1	6.14e-35	0.702593	0.524	0.272	1.45e-30	Macrophage	ASAP1
LRRC8C	8.37e-35	0.544029	0.427	0.178	1.98e-30	Macrophage	LRRC8C
CD40	9.99e-35	0.797356	0.411	0.173	2.37e-30	Macrophage	CD40
CIITA	4.58e-34	0.775486	0.594	0.378	1.09e-29	Macrophage	CIITA
RNF122	4.94e-34	0.613756	0.56	0.299	1.17e-29	Macrophage	RNF122
ITGAX	5.67e-34	0.841228	0.416	0.192	1.34e-29	Macrophage	ITGAX
YWHAH	7.42e-34	0.794483	0.639	0.387	1.76e-29	Macrophage	YWHAH
ARHGAP18	9.03e-34	0.648155	0.382	0.152	2.14e-29	Macrophage	ARHGAP18
C20orf112	3.18e-33	0.694554	0.484	0.237	7.54e-29	Macrophage	C20orf112
GPSM3	3.83e-33	0.389514	0.312	0.101	9.06e-29	Macrophage	GPSM3
PLSCR1	2.52e-32	0.694558	0.673	0.463	5.97e-28	Macrophage	PLSCR1
C8orf4	2.82e-31	0.73463	0.343	0.13	6.68e-27	Macrophage	C8orf4
ELK3	5.42e-31	0.732963	0.547	0.315	1.28e-26	Macrophage	ELK3
RAPGEF1	9.18e-31	0.440028	0.455	0.212	2.18e-26	Macrophage	RAPGEF1
RASSF3	1.78e-30	0.563106	0.607	0.359	4.21e-26	Macrophage	RASSF3
FRY	2.06e-30	0.428688	0.332	0.125	4.88e-26	Macrophage	FRY
ETS21	7.1e-30	0.687658	0.623	0.394	1.68e-25	Macrophage	ETS2
VIM1	2.66e-29	0.585708	0.906	0.543	6.29e-25	Macrophage	VIM
LAPTM51	2.7e-29	0.658209	0.547	0.242	6.39e-25	Macrophage	LAPTM5
CRIP21	2.74e-29	0.826003	0.581	0.362	6.49e-25	Macrophage	CRIP2
RAI14	3.44e-29	0.783763	0.387	0.18	8.16e-25	Macrophage	RAI14
RASSF2	7.68e-29	0.661778	0.5	0.282	1.82e-24	Macrophage	RASSF2
FCHSD2	1.42e-28	0.535864	0.382	0.167	3.37e-24	Macrophage	FCHSD2
CARD16	2.41e-28	0.709365	0.5	0.267	5.72e-24	Macrophage	CARD16
MAP3K8	3.28e-28	0.538066	0.513	0.256	7.77e-24	Macrophage	MAP3K8
RNF144B1	1.79e-27	0.849484	0.469	0.262	4.24e-23	Macrophage	RNF144B
PNP	6.96e-27	0.741155	0.524	0.31	1.65e-22	Macrophage	PNP
SPARC1	1.71e-26	0.698884	0.613	0.355	4.06e-22	Macrophage	SPARC
COTL1	2.5e-26	0.594482	0.576	0.347	5.92e-22	Macrophage	COTL1
SCIMP	1.06e-25	0.584077	0.453	0.248	2.51e-21	Macrophage	SCIMP
PMP221	6.36e-25	0.54654	0.476	0.219	1.51e-20	Macrophage	PMP22
ITGB21	1.32e-24	0.582562	0.343	0.137	3.12e-20	Macrophage	ITGB2
SOCS3	2.79e-24	0.65669	0.654	0.44	6.62e-20	Macrophage	SOCS3
RGCC1	2.74e-23	0.494611	0.469	0.23	6.49e-19	Macrophage	RGCC
IFITM21	1.92e-22	0.49471	0.88	0.572	4.55e-18	Macrophage	IFITM2
TNFRSF14	1e-21	0.505343	0.421	0.212	2.37e-17	Macrophage	TNFRSF14
LAMA41	2.06e-21	0.580244	0.411	0.207	4.87e-17	Macrophage	LAMA4
CEPT1	2.11e-21	0.426887	0.455	0.241	5e-17	Macrophage	CEPT1
TACC11	3.86e-21	0.448635	0.623	0.399	9.14e-17	Macrophage	TACC1
MGP1	1.33e-20	0.526785	0.403	0.185	3.16e-16	Macrophage	MGP

## Sheet: S2
gene	lowMean	highMean	logFC	pValue	fdr
ABCA3	5.25183	0.950949	-2.46538	1.71854e-12	2.20034e-11
AC136428.1	2.05476	0.491512	-2.06368	2.80319e-15	6.89267e-14
ADH1C	6.93633	0.941337	-2.88139	9.87162e-10	6.83745e-09
ARHGAP4	8.36867	2.84196	-1.55811	3.13614e-30	8.48246e-27
ARNT2	2.81715	0.953912	-1.56231	2.58911e-08	1.31943e-07
ATP13A4	2.15803	0.657425	-1.71482	5.63952e-14	1.03592e-12
ATP13A5	2.30856	0.313031	-2.88262	3.16982e-07	1.29071e-06
AZGP1	12.2596	4.11612	-1.57456	0.0108794	0.0176547
BCL2	1.90148	0.522923	-1.86245	1.6707e-26	1.06326e-23
BTNL9	2.4812	0.316856	-2.96914	2.34171e-12	2.91207e-11
C19orf57	2.41972	0.75477	-1.68073	2.36668e-20	2.24607e-18
C8G	4.3654	0.348936	-3.64508	6.56023e-20	5.45963e-18
CCL19	39.047	8.90048	-2.13325	1.60613e-19	1.1741e-17
CCR7	4.86163	1.51395	-1.68312	4.01411e-21	4.52381e-19
CD27	3.99834	1.30752	-1.61257	4.56075e-20	4.0116e-18
CD79A	21.5799	4.61326	-2.22583	4.39442e-22	6.7919e-20
CD79B	2.09525	0.494372	-2.08345	3.1371e-22	4.99121e-20
CDKN2C	13.2099	4.3031	-1.61817	1.03083e-18	5.99602e-17
CLDN10	2.7801	0.490279	-2.50346	6.50671e-08	3.07138e-07
CLDN3	8.70264	1.02075	-3.09183	2.58267e-07	1.07016e-06
CLGN	1.88781	0.240017	-2.97551	1.08221e-06	3.94623e-06
CRABP1	4.36454	0.578669	-2.91502	6.10291e-10	4.42246e-09
CRISP3	5.83681	1.4368	-2.02232	0.0131579	0.0209902
CSF2	1.69214	8.01213	2.24334	3.33709e-19	2.22864e-17
CXCL17	49.678	16.5228	-1.58815	2.1832e-14	4.40673e-13
CYP27A1	10.2061	3.52046	-1.5356	6.19009e-12	7.00529e-11
CYP4B1	2.74329	0.961512	-1.51253	5.17288e-09	3.05266e-08
CYP4F12	1.65908	0.360619	-2.20184	6.03594e-16	1.74607e-14
CYP4X1	6.97522	1.59383	-2.12975	1.44271e-16	4.87772e-15
DHRS2	1.16787	4.57804	1.97085	0.000220783	0.000510726
DMRTA2	2.15627	0.452603	-2.25222	5.98357e-12	6.78576e-11
DYNAP	1.57798	0.454157	-1.79681	9.40576e-10	6.54411e-09
EXOC3L4	1.63334	0.574683	-1.50699	8.62638e-08	3.96806e-07
EYA2	8.56802	2.69866	-1.66672	1.10275e-12	1.47474e-11
FABP4	54.939	226.283	2.04223	2.30531e-05	6.44141e-05
FAM3B	6.09209	0.625511	-3.28383	2.08409e-23	5.24367e-21
FAM3D	6.24702	2.01036	-1.63572	5.99216e-13	8.55395e-12
FAM83E	7.41378	2.36889	-1.646	5.66385e-16	1.64724e-14
FMO3	5.23586	0.910422	-2.52382	1.49225e-14	3.12276e-13
FOXA1	5.83905	1.76889	-1.72289	9.44849e-13	1.29396e-11
FOXJ1	2.11822	0.598573	-1.82325	6.55622e-11	5.87183e-10
FRZB	2.32303	0.800229	-1.53752	5.61349e-23	1.26526e-20
FUT6	3.19519	0.846313	-1.91664	6.34053e-15	1.44114e-13
GABRP	12.0371	4.15965	-1.53296	3.34129e-09	2.06804e-08
GLYATL2	1.79344	0.434052	-2.04679	1.20272e-06	4.3461e-06
GNG8	1.75646	0.594123	-1.56384	3.48311e-11	3.3056e-10
GPR15	1.76947	0.470318	-1.91161	5.76691e-14	1.05392e-12
GSTA1	24.1879	7.7789	-1.63665	3.82759e-05	0.000102629
GZMM	2.93623	0.923954	-1.66807	9.71198e-23	1.94482e-20
HLF	2.72973	0.61134	-2.15871	4.78452e-28	5.17637e-25
HS3ST6	2.97397	0.77445	-1.94114	1.40155e-09	9.33706e-09
IGLL5	1.75763	0.554955	-1.66319	1.25526e-17	5.61183e-16
IKZF3	2.91559	0.77755	-1.90678	6.49254e-26	3.19286e-23
IL17RB	1.84249	0.430397	-2.09792	3.1655e-26	1.71238e-23
IL34	4.43089	1.56034	-1.50574	1.46066e-27	1.31691e-24
INHBA	9.18799	28.2884	1.62239	2.04331e-30	7.36884e-27
IRF4	2.12503	0.750557	-1.50145	1.05295e-15	2.88402e-14
IRX6	1.98223	0.514108	-1.94698	1.27467e-10	1.06822e-09
JCHAIN	112.36	28.5036	-1.97892	1.05815e-20	1.09029e-18
KLRB1	1.52699	0.493377	-1.62993	1.57906e-22	2.89557e-20
KRT13	949.106	289.416	-1.71342	3.0309e-11	2.9278e-10
KRT15	185.157	64.44	-1.52272	7.77685e-10	5.5028e-09
KRT24	28.0254	4.17246	-2.74776	1.58591e-11	1.62635e-10
KRT3	3.48074	0.763205	-2.18925	0.0302437	0.044356
KRT36	2.64994	0.0765482	-5.11345	1.32352e-07	5.82315e-07
KRT4	296.496	82.4302	-1.84677	4.40716e-05	0.000116865
LGI3	2.74986	0.910881	-1.59403	0.000890606	0.00182768
MAL	56.9599	19.8786	-1.51873	7.603e-12	8.385e-11
MAP4K1	2.45681	0.826012	-1.57255	2.64729e-28	3.58013e-25
MAP7D2	2.53214	0.636971	-1.99106	1.05303e-05	3.15152e-05
MEI1	2.29047	0.320638	-2.83663	7.98385e-20	6.49453e-18
MFSD4A	1.93551	0.607775	-1.67111	3.42328e-14	6.63736e-13
MGAT3	3.65413	0.490875	-2.8961	9.51214e-23	1.94482e-20
MMP10	54.5553	176.631	1.69495	6.02689e-14	1.09221e-12
MS4A1	2.62203	0.187109	-3.80874	2.99376e-25	1.19961e-22
MSMB	24.1897	7.43809	-1.70139	2.79285e-07	1.1502e-06
MUC21	11.2047	3.26556	-1.7787	7.39622e-08	3.45061e-07
MUC4	5.45333	1.66769	-1.70929	2.1612e-09	1.39014e-08
MUC5B	9.49963	2.97369	-1.67562	0.0247212	0.0369469
MYB	1.93991	0.42098	-2.20416	1.02863e-21	1.39109e-19
MZB1	16.4549	5.20189	-1.66141	4.14678e-18	2.12626e-16
NEFH	4.59593	0.257024	-4.16038	1.71477e-12	2.19811e-11
NOS2	4.61344	0.3223	-3.83937	1.79885e-11	1.8274e-10
NOTUM	3.51856	0.77592	-2.181	0.000574988	0.00122844
NPPC	3.60205	0.375083	-3.26354	4.08682e-19	2.63186e-17
NTS	106.573	34.1043	-1.64381	6.93324e-07	2.63196e-06
OR2I1P	7.15536	2.0675	-1.79114	5.6526e-14	1.03653e-12
PARM1	10.2791	1.89133	-2.44224	3.23e-19	2.17052e-17
PAX1	4.73806	0.178544	-4.72995	0.000662318	0.00139981
PCP4	2.23456	0.185854	-3.58775	3.5983e-05	9.68409e-05
PCP4L1	8.59453	2.50571	-1.7782	6.6172e-15	1.48851e-13
PKDCC	3.53179	1.00574	-1.81214	5.76085e-05	0.000148929
PLA2G2A	13.0846	3.69835	-1.82291	0.0021272	0.00402362
PLA2G2D	2.50262	0.395752	-2.66077	1.24666e-15	3.34681e-14
PLAC8	8.02703	1.37431	-2.54616	3.0237e-21	3.59488e-19
POU2AF1	3.722	1.13798	-1.7096	2.52136e-19	1.71564e-17
PPP1R1B	2.34624	0.702313	-1.74016	0.000514476	0.00111167
RIBC2	3.31325	1.08493	-1.61065	2.40266e-10	1.90018e-09
RNF212	1.82219	0.527111	-1.7895	1.70616e-09	1.11737e-08
SBK1	2.24403	0.770027	-1.54311	1.10548e-19	8.65187e-18
SCGB2A1	4.02236	0.150815	-4.73719	4.70402e-09	2.80247e-08
SERPINE1	67.8364	209.584	1.62739	3.87225e-33	2.0947e-29
SERPINI1	6.53899	1.98803	-1.71773	5.11942e-15	1.19112e-13
SKAP1	2.36012	0.796137	-1.56777	4.52284e-20	4.01089e-18
SLC22A1	0.524988	1.71424	1.70721	0.00117422	0.00235388
SOX21	8.42024	2.49992	-1.75198	2.04904e-19	1.42106e-17
SPANXB1	0.923302	3.48777	1.91743	0.00111745	0.00225175
SPIB	4.78736	0.268503	-4.15622	5.57958e-23	1.26526e-20
SPOCK2	10.4134	3.59078	-1.53607	2.03789e-19	1.42106e-17
SPRR3	706.154	223.77	-1.65797	1.03556e-10	8.86369e-10
SVIP	2.28776	0.700869	-1.70672	3.57388e-25	1.31335e-22
SYCP2	3.02022	0.347235	-3.12067	8.6719e-17	3.14587e-15
SYNGR3	2.65627	0.645909	-2.04	1.85831e-16	6.1296e-15
TCIM	21.5599	6.6935	-1.68752	1.7038e-12	2.18664e-11
TFF1	2.36423	0.559394	-2.07944	0.0345193	0.0499698
TFF3	22.0116	3.45708	-2.67064	2.80718e-07	1.15392e-06
TFPI2	1.92659	9.13436	2.24525	3.77743e-05	0.000101309
TJP3	4.12736	1.19895	-1.78345	5.35629e-15	1.24356e-13
TMEM150C	3.24485	1.05245	-1.62439	6.37115e-15	1.44506e-13
TMPRSS11A	19.3285	5.2845	-1.87089	6.72846e-15	1.50404e-13
TMPRSS11B	4.90561	1.41162	-1.79708	8.07173e-11	7.08831e-10
TMPRSS2	3.84865	0.908987	-2.08202	4.35054e-14	8.21518e-13
TMSB15A	4.16762	0.710913	-2.55148	1.1142e-12	1.48821e-11
TNFRSF17	2.48233	0.622265	-1.99609	6.71798e-22	9.75121e-20
VCAM1	12.3999	2.58612	-2.26147	2.11241e-13	3.3609e-12
VPREB3	2.3448	0.579626	-2.01627	1.23054e-13	2.03642e-12
VSIG2	2.45853	0.854327	-1.52494	8.2625e-08	3.81528e-07
WNK2	3.5795	1.14269	-1.64732	6.47286e-11	5.80198e-10
YBX2	1.70293	0.373105	-2.19037	5.09726e-10	3.77462e-09
ZAP70	2.28204	0.746722	-1.61168	7.32674e-26	3.44643e-23
ZG16B	15.1325	2.8778	-2.39461	3.517e-07	1.41189e-06
ZNF683	1.64099	0.564705	-1.539	3.74438e-15	9.00233e-14

## Sheet: S3
ONTOLOGY	ID	Description	pvalue	Count
BP	GO:1903131	mononuclear cell differentiation	1.03011e-11	20
BP	GO:0030098	lymphocyte differentiation	7.39435e-10	17
BP	GO:0042113	B cell activation	4.1919e-07	13
BP	GO:0030183	B cell differentiation	4.82936e-07	9
BP	GO:0070661	leukocyte proliferation	2.28044e-06	12
BP	GO:0045619	regulation of lymphocyte differentiation	3.64769e-06	9
BP	GO:0045109	intermediate filament organization	6.26518e-06	6
BP	GO:0070663	regulation of leukocyte proliferation	8.28756e-06	10
BP	GO:0046632	alpha-beta T cell differentiation	9.79403e-06	7
BP	GO:0030217	T cell differentiation	1.12298e-05	10
BP	GO:0001894	tissue homeostasis	1.50332e-05	10
BP	GO:0097028	dendritic cell differentiation	1.52869e-05	5
BP	GO:1902105	regulation of leukocyte differentiation	2.11462e-05	10
BP	GO:0045104	intermediate filament cytoskeleton organization	2.7812e-05	6
BP	GO:0097305	response to alcohol	2.96169e-05	9
BP	GO:0045103	intermediate filament-based process	2.96602e-05	6
BP	GO:0046651	lymphocyte proliferation	3.10212e-05	10
BP	GO:0032943	mononuclear cell proliferation	3.47609e-05	10
BP	GO:0050851	antigen receptor-mediated signaling pathway	3.97252e-05	9
BP	GO:1903706	regulation of hemopoiesis	4.08368e-05	11
BP	GO:0060249	anatomical structure homeostasis	5.82623e-05	10
BP	GO:0045580	regulation of T cell differentiation	7.13058e-05	7
BP	GO:0046637	regulation of alpha-beta T cell differentiation	8.64835e-05	5
BP	GO:0046631	alpha-beta T cell activation	9.48136e-05	7
BP	GO:0050863	regulation of T cell activation	0.000103715	10
BP	GO:0050670	regulation of lymphocyte proliferation	0.000161718	8
BP	GO:0032944	regulation of mononuclear cell proliferation	0.000176701	8
BP	GO:0002429	immune response-activating cell surface receptor signaling pathway	0.000191785	9
BP	GO:0002757	immune response-activating signal transduction	0.000191785	9
BP	GO:2001239	regulation of extrinsic apoptotic signaling pathway in absence of ligand	0.000212193	4
BP	GO:0022407	regulation of cell-cell adhesion	0.000251742	11
BP	GO:0002253	activation of immune response	0.000275944	10
BP	GO:0043011	myeloid dendritic cell differentiation	0.000308293	3
BP	GO:0045058	T cell selection	0.000322738	4
BP	GO:0002768	immune response-regulating cell surface receptor signaling pathway	0.000369974	9
BP	GO:0071622	regulation of granulocyte chemotaxis	0.000376747	4
BP	GO:0071674	mononuclear cell migration	0.000391168	7
BP	GO:0050864	regulation of B cell activation	0.000403132	7
BP	GO:0030277	maintenance of gastrointestinal epithelium	0.000412409	3
BP	GO:0002690	positive regulation of leukocyte chemotaxis	0.000425634	5
BP	GO:1903037	regulation of leukocyte cell-cell adhesion	0.000522141	9
BP	GO:0019835	cytolysis	0.000536746	3
BP	GO:0002573	myeloid leukocyte differentiation	0.000539647	7
BP	GO:0042100	B cell proliferation	0.000565448	5
BP	GO:2001236	regulation of extrinsic apoptotic signaling pathway	0.000581361	6
BP	GO:0070665	positive regulation of leukocyte proliferation	0.000688405	6
BP	GO:0046634	regulation of alpha-beta T cell activation	0.000706193	5
BP	GO:0097191	extrinsic apoptotic signaling pathway	0.000729922	7
BP	GO:0022409	positive regulation of cell-cell adhesion	0.000776856	8
BP	GO:0001773	myeloid dendritic cell activation	0.000945618	3
BP	GO:0038034	signal transduction in absence of ligand	0.0010057	4
BP	GO:0097192	extrinsic apoptotic signaling pathway in absence of ligand	0.0010057	4
BP	GO:0007159	leukocyte cell-cell adhesion	0.00107628	9
BP	GO:0050900	leukocyte migration	0.00113669	9
BP	GO:0045577	regulation of B cell differentiation	0.00115196	3
BP	GO:0010669	epithelial structure maintenance	0.00126494	3
BP	GO:1903039	positive regulation of leukocyte cell-cell adhesion	0.00132925	7
BP	GO:0006959	humoral immune response	0.00134465	8
BP	GO:1901099	negative regulation of signal transduction in absence of ligand	0.00138466	3
BP	GO:2001240	negative regulation of extrinsic apoptotic signaling pathway in absence of ligand	0.00138466	3
BP	GO:0002688	regulation of leukocyte chemotaxis	0.00148863	5
BP	GO:0002764	immune response-regulating signaling pathway	0.00152044	10
BP	GO:0043368	positive T cell selection	0.00178573	3
BP	GO:0033077	T cell differentiation in thymus	0.00187134	4
BP	GO:0050853	B cell receptor signaling pathway	0.00189601	5
BP	GO:0045622	regulation of T-helper cell differentiation	0.00208941	3
BP	GO:0043367	CD4-positive, alpha-beta T cell differentiation	0.00224798	4
BP	GO:0002604	regulation of dendritic cell antigen processing and presentation	0.00235591	2
BP	GO:0045060	negative thymic T cell selection	0.00235591	2
BP	GO:0097048	dendritic cell apoptotic process	0.00235591	2
BP	GO:2000668	regulation of dendritic cell apoptotic process	0.00235591	2
BP	GO:0050921	positive regulation of chemotaxis	0.00253287	5
BP	GO:0002687	positive regulation of leukocyte migration	0.00261214	5
BP	GO:0002697	regulation of immune effector process	0.00262932	8
BP	GO:0008544	epidermis development	0.0027219	8
BP	GO:0043383	negative T cell selection	0.00281472	2
BP	GO:0006775	fat-soluble vitamin metabolic process	0.00298312	3
BP	GO:0045785	positive regulation of cell adhesion	0.00313683	9
BP	GO:0001768	establishment of T cell polarity	0.00331194	2
BP	GO:0042363	fat-soluble vitamin catabolic process	0.00331194	2
BP	GO:0002460	adaptive immune response based on somatic recombination of immune receptors built from immunoglobulin superfamily domains	0.00350022	8
BP	GO:0051251	positive regulation of lymphocyte activation	0.00355767	8
BP	GO:0032309	icosanoid secretion	0.00361626	3
BP	GO:0045582	positive regulation of T cell differentiation	0.00368557	4
BP	GO:0043588	skin development	0.00383504	7
BP	GO:0001767	establishment of lymphocyte polarity	0.00384703	2
BP	GO:0001771	immunological synapse formation	0.00384703	2
BP	GO:0002864	regulation of acute inflammatory response to antigenic stimulus	0.00384703	2
BP	GO:0050870	positive regulation of T cell activation	0.00393933	6
BP	GO:2001237	negative regulation of extrinsic apoptotic signaling pathway	0.00412375	4
BP	GO:1902107	positive regulation of leukocyte differentiation	0.00413892	5
BP	GO:1903708	positive regulation of hemopoiesis	0.00413892	5
BP	GO:0007292	female gamete generation	0.00425168	5
BP	GO:0120162	positive regulation of cold-induced thermogenesis	0.00427729	4
BP	GO:0030225	macrophage differentiation	0.00432559	3
BP	GO:0002468	dendritic cell antigen processing and presentation	0.00441948	2
BP	GO:0009111	vitamin catabolic process	0.00441948	2
BP	GO:0015908	fatty acid transport	0.00443465	4
BP	GO:0043370	regulation of CD4-positive, alpha-beta T cell differentiation	0.00457942	3
BP	GO:0046638	positive regulation of alpha-beta T cell differentiation	0.00457942	3
BP	GO:2000107	negative regulation of leukocyte apoptotic process	0.00457942	3
BP	GO:0035710	CD4-positive, alpha-beta T cell activation	0.00493004	4
BP	GO:0007160	cell-matrix adhesion	0.00507527	6
BP	GO:0048599	oocyte development	0.00568398	3
BP	GO:0071715	icosanoid transport	0.00568398	3
BP	GO:0045621	positive regulation of lymphocyte differentiation	0.00583599	4
BP	GO:0045926	negative regulation of growth	0.0061922	6
BP	GO:0010759	positive regulation of macrophage chemotaxis	0.00635584	2
BP	GO:0042129	regulation of T cell proliferation	0.00636752	5
BP	GO:0009994	oocyte differentiation	0.00693518	3
BP	GO:0010559	regulation of glycoprotein biosynthetic process	0.00693518	3
BP	GO:0010744	positive regulation of macrophage derived foam cell differentiation	0.0070726	2
BP	GO:0002696	positive regulation of leukocyte activation	0.00749393	8
BP	GO:0071675	regulation of mononuclear cell migration	0.00773401	4
BP	GO:0002577	regulation of antigen processing and presentation	0.00782419	2
BP	GO:0090026	positive regulation of monocyte chemotaxis	0.00782419	2
BP	GO:1903429	regulation of cell maturation	0.00782419	2
BP	GO:0030308	negative regulation of cell growth	0.00837558	5
BP	GO:0045471	response to ethanol	0.00844698	4
BP	GO:0072676	lymphocyte migration	0.00844698	4
BP	GO:0071731	response to nitric oxide	0.00861011	2
BP	GO:0030888	regulation of B cell proliferation	0.00909661	3
BP	GO:0040014	regulation of multicellular organism growth	0.00909661	3
BP	GO:1903018	regulation of glycoprotein metabolic process	0.00909661	3
BP	GO:0050867	positive regulation of cell activation	0.00915217	8
BP	GO:0002363	alpha-beta T cell lineage commitment	0.00942988	2
BP	GO:0043369	CD4-positive or CD8-positive, alpha-beta T cell lineage commitment	0.00942988	2
BP	GO:0045061	thymic T cell selection	0.00942988	2
BP	GO:0045624	positive regulation of T-helper cell differentiation	0.00942988	2
BP	GO:0060487	lung epithelial cell differentiation	0.00942988	2
BP	GO:0001952	regulation of cell-matrix adhesion	0.00946275	4
BP	GO:0042093	T-helper cell differentiation	0.00949082	3
BP	GO:0015909	long-chain fatty acid transport	0.00989487	3
BP	GO:0071677	positive regulation of mononuclear cell migration	0.00989487	3
BP	GO:2000514	regulation of CD4-positive, alpha-beta T cell activation	0.00989487	3
BP	GO:0016338	calcium-independent cell-cell adhesion via plasma membrane cell-adhesion molecules	0.010283	2
BP	GO:0034695	response to prostaglandin E	0.010283	2
BP	GO:0036315	cellular response to sterol	0.010283	2
BP	GO:0060479	lung cell differentiation	0.010283	2
BP	GO:0002294	CD4-positive, alpha-beta T cell differentiation involved in immune response	0.0103088	3
BP	GO:1901224	positive regulation of NIK/NF-kappaB signaling	0.0103088	3
BP	GO:0050852	T cell receptor signaling pathway	0.010555	4
BP	GO:0002287	alpha-beta T cell activation involved in immune response	0.0107327	3
BP	GO:0002293	alpha-beta T cell differentiation involved in immune response	0.0107327	3
BP	GO:0071621	granulocyte chemotaxis	0.0108402	4
BP	GO:0009988	cell-cell recognition	0.0111666	3
BP	GO:0046635	positive regulation of alpha-beta T cell activation	0.0111666	3
BP	GO:0010560	positive regulation of glycoprotein biosynthetic process	0.011169	2
BP	GO:0045649	regulation of macrophage differentiation	0.011169	2
BP	GO:0090023	positive regulation of neutrophil chemotaxis	0.011169	2
BP	GO:0031589	cell-substrate adhesion	0.0114125	7
BP	GO:0002285	lymphocyte activation involved in immune response	0.0114553	5
BP	GO:0002548	monocyte chemotaxis	0.0116104	3
BP	GO:0002438	acute inflammatory response to antigenic stimulus	0.0120875	2
BP	GO:1905523	positive regulation of macrophage migration	0.0120875	2
BP	GO:0042098	T cell proliferation	0.0121526	5
BP	GO:0001666	response to hypoxia	0.0126892	6
BP	GO:0002407	dendritic cell chemotaxis	0.0130379	2
BP	GO:0033622	integrin activation	0.0130379	2
BP	GO:0002263	cell activation involved in immune response	0.0133014	6
BP	GO:0046470	phosphatidylcholine metabolic process	0.0134868	3
BP	GO:0010758	regulation of macrophage chemotaxis	0.0140198	2
BP	GO:0071624	positive regulation of granulocyte chemotaxis	0.0140198	2
BP	GO:1903020	positive regulation of glycoprotein metabolic process	0.0140198	2
BP	GO:0002292	T cell differentiation involved in immune response	0.014486	3
BP	GO:0001819	positive regulation of cytokine production	0.0147407	8
BP	GO:0090559	regulation of membrane permeability	0.0150009	3
BP	GO:0050671	positive regulation of lymphocyte proliferation	0.0150082	4
BP	GO:0002360	T cell lineage commitment	0.0150327	2
BP	GO:0046337	phosphatidylethanolamine metabolic process	0.0150327	2
BP	GO:0090025	regulation of monocyte chemotaxis	0.0150327	2
BP	GO:0036293	response to decreased oxygen levels	0.0154914	6
BP	GO:0010810	regulation of cell-substrate adhesion	0.0155079	5
BP	GO:0032946	positive regulation of mononuclear cell proliferation	0.0157274	4
BP	GO:0035264	multicellular organism growth	0.0157274	4
BP	GO:0002685	regulation of leukocyte migration	0.0157892	5
BP	GO:0006869	lipid transport	0.0163319	7
BP	GO:0030099	myeloid cell differentiation	0.0163319	7
BP	GO:0050729	positive regulation of inflammatory response	0.016468	4
BP	GO:0001895	retina homeostasis	0.0166073	3
BP	GO:0106106	cold-induced thermogenesis	0.0168464	4
BP	GO:0120161	regulation of cold-induced thermogenesis	0.0168464	4
BP	GO:0048665	neuron fate specification	0.0171498	2
BP	GO:0050920	regulation of chemotaxis	0.0178538	5
BP	GO:0010039	response to iron ion	0.0182531	2
BP	GO:0034694	response to prostaglandin	0.0182531	2
BP	GO:0050482	arachidonic acid secretion	0.0182531	2
BP	GO:0070633	transepithelial transport	0.0182531	2
BP	GO:1903963	arachidonate transport	0.0182531	2
BP	GO:0010817	regulation of hormone levels	0.0186191	8
BP	GO:0097529	myeloid leukocyte migration	0.0191103	5
BP	GO:0010743	regulation of macrophage derived foam cell differentiation	0.0193856	2
BP	GO:0043372	positive regulation of CD4-positive, alpha-beta T cell differentiation	0.0193856	2
BP	GO:1902624	positive regulation of neutrophil migration	0.0193856	2
BP	GO:0008625	extrinsic apoptotic signaling pathway via death domain receptors	0.0194911	3
BP	GO:0031424	keratinization	0.0194911	3
BP	GO:2000106	regulation of leukocyte apoptotic process	0.0194911	3
BP	GO:0060326	cell chemotaxis	0.019497	6
BP	GO:0097530	granulocyte migration	0.02007	4
BP	GO:0036314	response to sterol	0.020547	2
BP	GO:0036336	dendritic cell migration	0.020547	2
BP	GO:0043552	positive regulation of phosphatidylinositol 3-kinase activity	0.020547	2
BP	GO:0048333	mesodermal cell differentiation	0.020547	2
BP	GO:0090022	regulation of neutrophil chemotaxis	0.020547	2
BP	GO:0009410	response to xenobiotic stimulus	0.0208362	7
BP	GO:0030856	regulation of epithelial cell differentiation	0.0213702	4
BP	GO:0030595	leukocyte chemotaxis	0.0214467	5
BP	GO:0034405	response to fluid shear stress	0.0217367	2
BP	GO:0042573	retinoic acid metabolic process	0.0217367	2
BP	GO:0001942	hair follicle development	0.0219848	3
BP	GO:0070482	response to oxygen levels	0.022036	6
BP	GO:1990845	adaptive thermogenesis	0.0222652	4
BP	GO:0016042	lipid catabolic process	0.0229297	6
BP	GO:0035633	maintenance of blood-brain barrier	0.0229544	2
BP	GO:0050869	negative regulation of B cell activation	0.0229544	2
BP	GO:0097306	cellular response to alcohol	0.0232941	3
BP	GO:0022404	molting cycle process	0.0239642	3
BP	GO:0022405	hair cycle process	0.0239642	3
BP	GO:0018149	peptide cross-linking	0.0241996	2
BP	GO:0030224	monocyte differentiation	0.0241996	2
BP	GO:0046471	phosphatidylglycerol metabolic process	0.0241996	2
BP	GO:0060428	lung epithelium development	0.0241996	2
BP	GO:0098773	skin epidermis development	0.0246448	3
BP	GO:0048709	oligodendrocyte differentiation	0.0253358	3
BP	GO:0071542	dopaminergic neuron differentiation	0.0254719	2
BP	GO:0090218	positive regulation of lipid kinase activity	0.0254719	2
BP	GO:0002699	positive regulation of immune effector process	0.0258713	5
BP	GO:0030216	keratinocyte differentiation	0.0260722	4
BP	GO:0001708	cell fate specification	0.0267488	3
BP	GO:0046330	positive regulation of JNK cascade	0.0267488	3
BP	GO:0010742	macrophage derived foam cell differentiation	0.0267709	2
BP	GO:0048246	macrophage chemotaxis	0.0267709	2
BP	GO:0010951	negative regulation of endopeptidase activity	0.0270622	5
BP	GO:0090077	foam cell differentiation	0.0280963	2
BP	GO:2000516	positive regulation of CD4-positive, alpha-beta T cell activation	0.0280963	2
BP	GO:0060402	calcium ion transport into cytosol	0.0281137	4
BP	GO:0032103	positive regulation of response to external stimulus	0.0294271	7
BP	GO:0007254	JNK cascade	0.0302481	4
BP	GO:0048477	oogenesis	0.0304626	3
BP	GO:0045861	negative regulation of proteolysis	0.0306024	6
BP	GO:0010876	lipid localization	0.0306873	7
BP	GO:1905521	regulation of macrophage migration	0.0308242	2
BP	GO:0001659	temperature homeostasis	0.0313503	4
BP	GO:0010466	negative regulation of peptidase activity	0.031726	5
BP	GO:0042102	positive regulation of T cell proliferation	0.0320204	3
BP	GO:0032735	positive regulation of interleukin-12 production	0.0322259	2
BP	GO:0030324	lung development	0.032476	4
BP	GO:0022600	digestive system process	0.0328146	3
BP	GO:0045165	cell fate commitment	0.0335394	5
BP	GO:0001504	neurotransmitter uptake	0.0336524	2
BP	GO:0140353	lipid export from cell	0.0336524	2
BP	GO:0002443	leukocyte mediated immunity	0.0343393	7
BP	GO:0030323	respiratory tube development	0.0347979	4
BP	GO:0048469	cell maturation	0.0347979	4
BP	GO:0048286	lung alveolus development	0.0351032	2
BP	GO:0019882	antigen processing and presentation	0.0352588	3
BP	GO:0042742	defense response to bacterium	0.0360116	6
BP	GO:0002449	lymphocyte mediated immunity	0.0364201	6
BP	GO:0002861	regulation of inflammatory response to antigenic stimulus	0.0365779	2
BP	GO:0002920	regulation of humoral immune response	0.0365779	2
BP	GO:0031295	T cell costimulation	0.0365779	2
BP	GO:1902622	regulation of neutrophil migration	0.0365779	2
BP	GO:0006766	vitamin metabolic process	0.0369392	3
BP	GO:0071887	leukocyte apoptotic process	0.0369392	3
BP	GO:1901222	regulation of NIK/NF-kappaB signaling	0.0377946	3
BP	GO:0002819	regulation of adaptive immune response	0.0378329	4
BP	GO:1902806	regulation of cell cycle G1/S phase transition	0.0378329	4
BP	GO:2001233	regulation of apoptotic signaling pathway	0.0385071	6
BP	GO:0001676	long-chain fatty acid metabolic process	0.0386601	3
BP	GO:0051346	negative regulation of hydrolase activity	0.0389335	6
BP	GO:0060401	cytosolic calcium ion transport	0.0390883	4
BP	GO:0002673	regulation of acute inflammatory response	0.0395976	2
BP	GO:0031294	lymphocyte costimulation	0.0395976	2
BP	GO:0042908	xenobiotic transport	0.0395976	2
BP	GO:0002526	acute inflammatory response	0.0404214	3
BP	GO:0044282	small molecule catabolic process	0.0411108	6
BP	GO:0033628	regulation of cell adhesion mediated by integrin	0.0411418	2
BP	GO:0061028	establishment of endothelial barrier	0.0411418	2
BP	GO:0003014	renal system process	0.041317	3
BP	GO:0042303	molting cycle	0.041317	3
BP	GO:0042633	hair cycle	0.041317	3
BP	GO:0048872	homeostasis of number of cells	0.041432	5
BP	GO:0031334	positive regulation of protein-containing complex assembly	0.0416701	4
BP	GO:0035094	response to nicotine	0.0427085	2
BP	GO:0050873	brown fat cell differentiation	0.0427085	2
BP	GO:0002366	leukocyte activation involved in immune response	0.0430271	5
BP	GO:0002286	T cell activation involved in immune response	0.0431383	3
BP	GO:0015718	monocarboxylic acid transport	0.0440639	3
BP	GO:0001913	T cell mediated cytotoxicity	0.0442972	2
BP	GO:1902041	regulation of extrinsic apoptotic signaling pathway via death domain receptors	0.0442972	2
BP	GO:2001238	positive regulation of extrinsic apoptotic signaling pathway	0.0442972	2
BP	GO:0030278	regulation of ossification	0.0449994	3
BP	GO:0009100	glycoprotein metabolic process	0.0456935	6
BP	GO:0051897	positive regulation of protein kinase B signaling	0.0459447	3
BP	GO:0043410	positive regulation of MAPK cascade	0.0474238	7
BP	GO:0002064	epithelial cell development	0.0478252	4
BP	GO:0060541	respiratory system development	0.0478252	4
BP	GO:0002455	humoral immune response mediated by circulating immunoglobulin	0.0478648	3
BP	GO:0010811	positive regulation of cell-substrate adhesion	0.0488395	3
BP	GO:0007129	homologous chromosome pairing at meiosis	0.0491921	2
BP	GO:0048260	positive regulation of receptor-mediated endocytosis	0.0491921	2
BP	GO:0050727	regulation of inflammatory response	0.0495812	6
BP	GO:0002244	hematopoietic progenitor cell differentiation	0.0498239	3
CC	GO:0005882	intermediate filament	0.00052453	7
CC	GO:0045111	intermediate filament cytoskeleton	0.00144686	7
CC	GO:0009897	external side of plasma membrane	0.00287585	9
CC	GO:0045095	keratin filament	0.00438543	4
CC	GO:0046930	pore complex	0.0122366	2
CC	GO:0019814	immunoglobulin complex	0.0234373	4
CC	GO:0000795	synaptonemal complex	0.0289907	2
CC	GO:0099086	synaptonemal structure	0.0289907	2
CC	GO:0005796	Golgi lumen	0.0301591	3
CC	GO:0001772	immunological synapse	0.033029	2
CC	GO:0044853	plasma membrane raft	0.0372008	3
CC	GO:0005923	bicellular tight junction	0.0468461	3
MF	GO:0004497	monooxygenase activity	6.93702e-05	6
MF	GO:0016709	oxidoreductase activity, acting on paired donors, with incorporation or reduction of molecular oxygen, NAD(P)H as one donor, and incorporation of one atom of oxygen	0.000197458	4
MF	GO:0001228	DNA-binding transcription activator activity, RNA polymerase II-specific	0.00114696	10
MF	GO:0001216	DNA-binding transcription activator activity	0.00122345	10
MF	GO:0016705	oxidoreductase activity, acting on paired donors, with incorporation or reduction of molecular oxygen	0.0012704	6
MF	GO:0030280	structural constituent of skin epidermis	0.0019606	3
MF	GO:0020037	heme binding	0.002506	5
MF	GO:0046906	tetrapyrrole binding	0.00338001	5
MF	GO:0005504	fatty acid binding	0.00438426	3
MF	GO:0061134	peptidase regulator activity	0.00468098	6
MF	GO:0019841	retinol binding	0.00507681	2
MF	GO:0047498	calcium-dependent phospholipase A2 activity	0.00507681	2
MF	GO:0005125	cytokine activity	0.00519103	6
MF	GO:0048018	receptor ligand activity	0.00586646	9
MF	GO:0030546	signaling receptor activator activity	0.00641873	9
MF	GO:0004252	serine-type endopeptidase activity	0.00649362	5
MF	GO:0004866	endopeptidase inhibitor activity	0.00746755	5
MF	GO:0030414	peptidase inhibitor activity	0.00872752	5
MF	GO:0008236	serine-type peptidase activity	0.00950997	5
MF	GO:0061135	endopeptidase regulator activity	0.0101276	5
MF	GO:0017171	serine hydrolase activity	0.0103395	5
MF	GO:0019865	immunoglobulin binding	0.0112739	2
MF	GO:0070330	aromatase activity	0.0122007	2
MF	GO:0004857	enzyme inhibitor activity	0.0165065	7
MF	GO:0042910	xenobiotic transmembrane transporter activity	0.0173086	2
MF	GO:0033293	monocarboxylic acid binding	0.017384	3
MF	GO:0005506	iron ion binding	0.0191181	4
MF	GO:0051427	hormone receptor binding	0.0195644	2
MF	GO:0016248	channel inhibitor activity	0.020736	2
MF	GO:0030291	protein serine/threonine kinase inhibitor activity	0.020736	2
MF	GO:0004623	phospholipase A2 activity	0.0219363	2
MF	GO:0042626	ATPase-coupled transmembrane transporter activity	0.0229207	3
MF	GO:0008083	growth factor activity	0.0240188	4
MF	GO:0005501	retinoid binding	0.0270146	2
MF	GO:0019840	isoprenoid binding	0.0270146	2
MF	GO:0004867	serine-type endopeptidase inhibitor activity	0.0285553	3
MF	GO:0031406	carboxylic acid binding	0.0296169	4
MF	GO:0016712	oxidoreductase activity, acting on paired donors, with incorporation or reduction of molecular oxygen, reduced flavin or flavoprotein as one donor, and incorporation of one atom of oxygen	0.0297143	2
MF	GO:0042169	SH2 domain binding	0.0311028	2
MF	GO:0004620	phospholipase activity	0.0348576	3
MF	GO:0019829	ATPase-coupled cation transmembrane transporter activity	0.0354184	2
MF	GO:0004715	non-membrane spanning protein tyrosine kinase activity	0.0369056	2
MF	GO:0005179	hormone activity	0.0494236	3
MF	GO:0050661	NADP binding	0.0496249	2

## Sheet: S4
ID	Description	pvalue	Count
hsa04060	Cytokine-cytokine receptor interaction - Homo sapiens (human)	0.000114633	9
hsa04915	Estrogen signaling pathway - Homo sapiens (human)	0.000250786	6
hsa05150	Staphylococcus aureus infection - Homo sapiens (human)	0.00346933	4
hsa04064	NF-kappa B signaling pathway - Homo sapiens (human)	0.00462091	4
hsa00982	Drug metabolism - cytochrome P450 - Homo sapiens (human)	0.0114408	3
hsa00592	alpha-Linolenic acid metabolism - Homo sapiens (human)	0.012308	2
hsa05418	Fluid shear stress and atherosclerosis - Homo sapiens (human)	0.012654	4
hsa00591	Linoleic acid metabolism - Homo sapiens (human)	0.016202	2
hsa04657	IL-17 signaling pathway - Homo sapiens (human)	0.0232595	3
hsa05340	Primary immunodeficiency - Homo sapiens (human)	0.0253294	2
hsa04061	Viral protein interaction with cytokine and cytokine receptor - Homo sapiens (human)	0.0273039	3
hsa04933	AGE-RAGE signaling pathway in diabetic complications - Homo sapiens (human)	0.0273039	3
hsa05146	Amoebiasis - Homo sapiens (human)	0.0287305	3
hsa04975	Fat digestion and absorption - Homo sapiens (human)	0.0318698	2
hsa04066	HIF-1 signaling pathway - Homo sapiens (human)	0.0340312	3
hsa05202	Transcriptional misregulation in cancer - Homo sapiens (human)	0.0368188	4
hsa04670	Leukocyte transendothelial migration - Homo sapiens (human)	0.0389524	3
hsa00565	Ether lipid metabolism - Homo sapiens (human)	0.0420043	2
hsa05144	Malaria - Homo sapiens (human)	0.0420043	2
